# Supplementary material for: 6FDA-Based Co-Polyimide Membranes Incorporating Modulated MOF-808s for Olefin/Paraffin Gas Separations
Source: Membranes (Basel). 2025 Sep 25;15(10):290. doi: 10.3390/membranes15100290 (PMC12566319; doi:10.3390/membranes15100290)
Supplement: Supplementary file 1 [file membranes-15-00290-s001.zip]

Archive with 1 entries (1 files):
- membranes-3829787-supplementary.pdf
